# Supplementary material for: Structure of HIV-1 RRE stem-loop II identifies two conformational states of the high-affinity Rev binding site
Source: Nat Commun. 2024 May 17;15:4198. doi: 10.1038/s41467-024-48162-y (PMC11101469; doi:10.1038/s41467-024-48162-y)
Supplement: Supplementary file 4 — Source Data file [file 41467_2024_48162_MOESM4_ESM.xlsx]

## Sheet: Fig 4B
Figure 4B
	SLII						SLII-tRNA						tRNA

## Sheet: Fig 4C
Figure 4C
	SLII(DS)-tRNA						SLII(SS)-tRNA

## Sheet: Fig 4D
Figure 4D
	SLII(delA)-tRNA							SLII(delB)-tRNA							SLII(delC)-tRNA

## Sheet: Protein and RNA sequence
GB1-Rev70
	DNA sequence
	CATCATCATCATCATCACAGCAGCGGCCTGGTGCCGCGCGGCAGCCATATGACCTATAAACTGATTCTGAACGGCAAAACCCTGAAAGGCGAAACCACCACCGAAGCGGTGGATGCGGCGACCGCGGAAAAAGTGTTTAAACAGTATGCGAACGATAACGGCGTGGATGGCGAATGGACCTATGATGATGCGACCAAAACCTTTACCGTGACCGAAGAAAACCTGTATTTTCAGAGCATGGCGGGCCGCAGCGGCGATAGCGATGAAGATAGCCTGAAAGCGGTGCGCCTGATTAAATTTCTGTATCAGAGTAACCCCCCGCCCAATCCTGAAGGCACAAGGCAAGCGCGCCGTAACCGCCGCCGCCGCTGGCGCGCGCGTCAGCGTCAGATTCATAGC…
	Protein sequence
	HHHHHHSSGLVPRGSHMTYKLILNGKTLKGETTTEAVDAATAEKVFKQYANDNGVDGEWTYDDATKTFTVTEENLYFQSMAGRSGDSDEDSLKAVRLIKFLYQSNPPPNPEGTRQARRNRRRRWRARQRQIHSISERIRSTYLGRSAEP
GB1-RevARM
	DNA sequence
	CATCATCATCATCATCACAGCAGCGGCCTGGTGCCGCGCGGCAGCCATATGACCTATAAACTGATTCTGAACGGCAAAACCCTGAAAGGCGAAACCACCACCGAAGCGGTGGATGCGGCGACCGCGGAAAAAGTGTTTAAACAGTATGCGAACGATAACGGCGTGGATGGCGAATGGACCTATGATGATGCGACCAAAACCTTTACCGTGACCGAAGAAAACCTGTATTTTCAGAGCGGCACAAGGCAAGCGCGCCGTAACCGCCGCCGCCGCTGGCGCGCGCGTCAGCGTTAA
	Protein sequence
	HHHHHHSSGLVPRGSHMTYKLILNGKTLKGETTTEAVDAATAEKVFKQYANDNGVDGEWTYDDATKTFTVTEENLYFQSGTRQARRNRRRRWRARQR
tRNA (control)
	DNA sequence
	GACCTTCTAATACGACTCACTATAGGACCTTCTAATACGACTCACTATAGGCCCGGATAGCTCAGTCGGTAGAGCATCAGACTTTTAATCTGAGGGTCCAGGGTTCAAGTCCCTGTTCGGGCGCCA

## Sheet: Primer List 
DNA primers for RNA constructs
Constructs	Method				Primers
SLII	PCR		FWD	5'	GACCTTCTAATACGACTCACTATAGGCACTATGGGCGCAGTG	3'
			REV	5'	GGCACTATACCAGACAATAATTG	3'
SLII(delA)-tRNA	Site Directed Mutagenesis (SDM) (2 rounds)	rd 1	FWD	5'	CTCAGTCGGTAGAGCAGCGGATGGGCGCAGTGTCAATGAC	3'
		rd1	REV	5'	GTCATTGACACTGCGCCCATCCGCTGCTCTACCGACTGAG	3'
		rd2	FWD	5'	CAATTATTGTCTGGTATCCGCGGGTCCAGGGTTC	3'
		rd2	REV	5'	GAACCCTGGACCCGCGGATACCAGACAATAATTG	3'
SLII(delB)-tRNA	SDM		FWD	5'	GCACTATGGGCGGTACAGGCCAGAC	3'
			REV	5'	GTCTGGCCTGTACCGCCCATAGTGC	3'
SLII(delC)-tRNA	SDM		FWD	5'	CTGACGGTACAGGTATAGTGCCCGC	3'
			REV	5'	GCGGGCACTATACCTGTACCGTCAG	3'
SLII(DS)-tRNA	SDM		FWD	5'	GCAGCGGGCACAAGGCCAGACAAAG	3'
			REV	5'	CTTTGTCTGGCCTTGTGCCCGCTGC	3'
SLII(SS)-tRNA	SDM		FWD	5'	GCAGCGGGCACACCCGGCAGGCAAGACGCGACCCAGAGGCCAGACAAAG	3'
			REV	5'	CTTTGTCTGGCCTCTGGGTCGCGTCTTGCCTGCCGGGTGTGCCCGCTGC	3'
tRNA	Overlapping PCR (2 rounds)	rd1	FWD	5'	GCCCGGATAGCTCAGTCGGTAGAGCATCAGACTTTTAATCTGAGGGTCCAGGGTTCAAGT	3'
		rd1	REV	5'	TGGCGCCCGAACAGGGACTTGAACCCTGGACCCTCAGATTAAAAGTCTGATGCTCTACCG	3'
		rd2	FWD	5'	GACCTTCTAATACGACTCACTATAGGCCCGGATAGCTC	3'
		rd2	REV	5'	TGGCGCCCGAACAGG	3'
DNA primers for protein construcs
Construct	Method				Primers
GB1-RevARM	SDM (3 rounds)	rd1	FWD	5'	GACCGAAGAAAACCTGTATTTTCAGAGCCGCCTGATTAAATTTCTGTATCAGAGTAACCC	3'
		rd1	REV	5'	GGGTTACTCTGATACAGAAATTTAATCAGGCGGCTCTGAAAATACAGGTTTTCTTCGG	3'
		rd2	FWD	5'	GACCGAAGAAAACCTGTATTTTCAGAGCGGCACAAGGCAAGCGCGCC	3'
		rd2	REV	5'	GGCGCGCTTGCCTTGTGCCGCTCTGAAAATACAGGTTTTCTTCGGTCACGG	3'
		rd3	FWD	5'	GCTAATGCTATGAATCTGTTAACGCTGACGCGCGCGCC	3'
		rd3	REV	5'	GCGCGCGTCAGCGTTAACAGATTCATAGCATTAGC	3'

## Sheet: List of Chemicals used
Chemical	Company	Catalog no.
40% Bis-Acrylamide 19:1	Bio-Rad	1610144
40% Bis-Acrylamide 37.5:1	Bio-Rad	1610148
5x Phusion HF buffer	NEB	B0518S
Acetone	Fisher Chemical	A18-1
Agarose	Thermo Scientific Chemicals	AAJ3280222
ammonium sulfate	Fisher Chemical	A702-500
Ampicillin	Thermo Scientific Chemicals	AAJ6380709
Ammonium persulfate	Thermo Scientific Chemicals	AC401161000
BACTO Agar	BD company	DF0140-15-4
Boric Acid	Fisher Chemical	A73-500
Bromophenol Blue	Fisher BioReagents	BP114-25
cOmplete EDTA-free Protease Inhibitor Cocktail	Sigma Aldrich (Roche)	11836170001
dNTP mix (40mM)	NEB	N0447S
DTT	Thermo Scientific Chemicals	AAJ1539703
Ethylenediaminetetraacetic Acid, Disodium Salt Dihydrate	Fisher Chemical	S311-500
Ethanol, Absolute	Fisher BioReagents	BP28184
Formamide	Fisher BioReagents	BP228-100
Glycerol	Fisher BioReagents	BP229-1
Glycine	Fisher Chemical	G46-500
Imidazole	Thermo Scientific Chemicals	AAA1022122
Kanamycin	Thermo Scientific Chemicals	AC450810100
Magnesium Acetate	Thermo Scientific Chemicals	AC212552500
Magnesium Chloride Hexahydrate	Fisher BioReagents	BP214-500
PACT (high-throughput crystallization screen)	Molecular Dimensions	MD1-36
paratone-N oil	Hampton Research	HR2-862
PEG 6000	Thermo Scientific Chemicals	AAJ19972A1
PfuUltra II Fusion High-fidelity 10X rxn buffer	Agilent	600672
PfuUltra II Fusion High-fidelity DNA Polymerase	Agilent	600672
Phenol:Chloroform:Iso-amyl alcohol (125:24:1) Acid buffered	Invitrogen	AM9720
Phusion polymerase	NEB	M0530S
Potassium phopshate dibasic	Fisher Chemical	P290-500
Potassium phosphate monobasic	Fisher Chemical	P286-1
Qiagen Gel Extraction Kit	Qiagen	28704
Qiagen Miniprep Kit	Qiagen	27104
Qiagen PCR purification Kit	Qiagen	28104
Quick Ligase Kit	NEB	M2200L
rATP	Thermo Scientific Chemicals	J61125.14
rCTP	Thermo Scientific Chemicals	J62238.03
Restriction Enzyme Dpn1	NEB	R0176L
Restriction Enzyme EcoR1-HF	NEB	R3101L
Restriction Enzyme Pst1-HF	NEB	R3140L
rGTP	Thermo Scientific Chemicals	J61414.ME
rUTP	Cayman Chemicals	90035330
SDS	Fisher BioReagents	BP166-500
Sodium Chloride	Fisher BioReagents	BP358-212
Sodium Fluoride	Fisher Chemical	S381-500
Sodium Phosphate dibasic	Fisher Chemical	S374-500
Sodium Phosphate monobasic	Fisher Chemical	S381-500
Spermidine	Thermo Scientific Chemicals	AC132740050
Succinic Acid	Fisher Chemical	A294-500
TALON	TAKARA	635653
TEMED	Bio-Rad	1610801
Tris-HCl	Fisher BioReagents	BP153-1
Triton-X 100	Fisher BioReagents	BP151-100
Tryptone	Fisher BioReagents	BP97265
Tween20	Sigma Aldrich	P9416
Urea	Fisher Chemical	U15-3
Yeast Extract	Fisher BioReagents	BP1422-2

## Sheet: Accession codes used
Accession codes used
	PDB 8UO6 [https://www.rcsb.org/structure/8UO6]
	PDB 7LYG [https://doi.org/10.2210/pdb7LYG/pdb]
	PDB 3ND3 [https://doi.org/10.2210/pdb3ND3/pdb]
	PDB 1CSL [https://doi.org/10.2210/pdb1CSL/pdb]
	PDB 4PMI [https://doi.org/10.2210/pdb4PMI/pdb]
	UniProt P69718 [https://www.uniprot.org/uniprotkb/P69718/entry]
	GenBank AF033819.3 [https://www.ncbi.nlm.nih.gov/nuccore/AF033819]
